# Supplementary material for: PMT6 Is Required for SWC4 in Positively Modulating Pepper Thermotolerance
Source: Int J Mol Sci. 2023 Mar 2;24(5):4849. doi: 10.3390/ijms24054849 (PMC10003703; doi:10.3390/ijms24054849)
Supplement: Supplementary file 1 [file ijms-24-04849-s001.zip]

Archive with 1 entries (1 files):
- ijms-2183217-supplementary.pdf
